# Supplementary material for: Trends in the prevalence of antenatal and postnatal depression in Bangladesh: A systematic review and meta-analysis
Source: Heliyon. 2025 Jan 14;11(2):e41955. doi: 10.1016/j.heliyon.2025.e41955 (PMC11787471; doi:10.1016/j.heliyon.2025.e41955)
Supplement: Multimedia component 1 [file mmc1.xlsx]

## Sheet: Antenetal
Paper link	Author & Publication Year	Study Location	Study Design	Sampling Strategy	Sample size	Disease type	Prevalence	Diagnostic criteria	Outcome assessment	Risk factors	Quality Assessment(E,F& I)
10.1186/1472-6874-11-22	Hashima E Nasreen 2011	rural community	Cross-sectional	randomly	720	Anxiety and dps	ADS was 18% and AAS 29%	Edinburgh Postnatal Depression Scale	Objective	reducing gender-based violence, supporting women with poor partner relationships,
https://pubmed.ncbi.nlm.nih.gov/8161334/
https://doi.org/10.1007/s00737-009-0080-7	Kaniz Gausia 2009	rural,Matlab	community-based study	randomly	361	depression	0.33	Edinburgh Postnatal Depression Scale (EPDS-B)	Objective	unhelpful or unsupportive mother-in-law or husband, and family preference for a male child.
https://doi.org/10.1016/j.jad.2012.09.013	Hashima-Enasreen 2013	Mymensingh	cohort study	non randomly	652	depression	18.3% 31.4%% at both ante- and postpartum	Edinburgh postnatal depression scale (EPDS)	Objective
https://doi.org/10.1186/s12884-018-2097-2	Pamela J. Surkan 2018	rural unions of Gaibandha and Rangpur	secondary analysis	N/A	1201	Depression	0.082	nine-item Patient Health Questionnaire (PHQ-9) and the Center for Epidemiologic Studies Depression Scale (CES-D)		increased risk of prenatal and postnatal depressive symptoms for both discordant scenarios as well as for when the mother perceived that the child was unwanted by both parents,

## Sheet: postnetal
Paper link	Author & Publication Year	Study Location	Study Design	Sampling Strategy	Sample size & event	Disease type	Prevalence	Diagnostic criteria	Outcome assessment	Risk factors	Quality Assessment(E,F& I)
https://doi.org/10.1186/1471-2458-10-515	Hashima E Nasreen 2010	Mymensingh	cohort	randomly	583, 107,149	ante Anxiety and Antepartum depression	18% depressive 26% anxiety	Edinburgh Postpartum Depression Scale (EPDS)	Objective	Older age, lower body weight, low SES, Low BMI, low maternal nutrition.
https://doi.org/10.1007/s00737-011-0221-7	Maigun Edhborg 2011	Mymensingh district	cohort study	non randomly	672	post Anxiety and dps	11% of the women reported depressive symptoms, 35% anxiety symptoms, 3.4% both depressive and anxiety symptoms	Edinburgh Postnatal Depression Scale and the State Anxiety Inventory and the mother’s emotional bonding to the infant with the Postpartum Bonding Questionnaire.	Objective	poverty and adverse social situation, includingviolence and poor support, did not directly affect thematernal bonding negatively, poverty, low education andintimate partner violence
https://doi.org/10.1371/journal.pone.0215735	Rashidul Azad 2019	Dhaka	cross-sectional	urban slums	376	Depression	(39.4%) postpartum depression	Edinburgh Postnatal Depression Scale	N/A	epressive symptom during pregnancy,intimate partner violence
https://doi.org/10.1016/j.midw.2019.03.014	KaziNaziraSharmin 2019	N/A	cohort study	registered	400	Depression	0.22	Edinburgh Postnatal Depression Scale	N/A	risk of malnutrition
https://pubmed.ncbi.nlm.nih.gov/29208865/	T Parveen 2017	Dhaka	cross sectional	non randomly	145	depression	0.124	Bangla version of Edinburgh Postnatal Depression Scale	Objective	depression, lack of social support
https://doi.org/10.1016/j.jad.2012.09.013	Hashima-Enasreen 2013	Mymensingh	cohort study	non randomly	652	Depression	31.7% 6.5% at both ante- and postpartum	Edinburgh postnatal depression scale (EPDS)	Objective	N/A
https://doi.org/10.1186/s12884-018-2097-2	Pamela J. Surkan 2018	rural unions of Gaibandha and Rangpur	RCT	N/A	3965	Depression	0.126	nine-item Patient Health Questionnaire (PHQ-9) and the Center for Epidemiologic Studies Depression Scale (CES-D)		increased risk of prenatal and postnatal depressive symptoms for both discordant scenarios as well as for when the mother perceived that the child was unwanted by both parents,
https://doi.org/10.1017/S0033291708004455	K. Gausia 2008	Matlab	cohort	N/A	346	depression	0.22	Edinburgh Postnatal Depression Scale (EPDS-B)	Objective	sociodemographic, obstetric and marital
https://doi.org/10.3945/ajcn.2008.26692E	Maureen M Black 2009	Matlab	double-blinded, randomized, controlled trial	N/A	221	depression	6 mo, 18%,, 12 mo, 36.9%	20-item Center for Epidemiologic Studies–Depression Scale (CES-D)	Objective	sadness, negative affect, loss of interest in daily activities, fatigue, difficulty thinking clearly, and bouts of withdrawal and intrusiveness may interfere with consistent and responsive caregiving
https://doi.org/10.1016/j.annepidem.2016.06.001	Pamela J.SurkanScD 2016	northwest	secondary analyses	non randomly	41348	depression	3.3died in the early postneonatal period, two-fold risk for women experiencing a s	questions modified fromthe Patient Health Questionnaire and the Center for EpidemiologicStudies Depression Sca	N/A	hospitalization for psychiatric disorders5 years or more following the death
https://doi.org/10.3402/gha.v7.24725	Zarina N. Kabir 2014	Mymensingh	cross-sectional	from a largerlongitudinal study	660	Depression	0.32	Edinburgh Postnatal Depression Scale (EPDS)	N/A	physical IPV afterchildbirth leads to a greater likelihood of postpartummaternal depressive symptoms.
https://doi.org/10.1111/cch.12176	B. Nahar 2014	Dhaka	Randomization	randomly	507	Depression	maternal depressive symptoms were higher amongmothers who were old	Centre for Epidemiologic Studies-Depression Scale (CES-D)	N/A	psychosocial stimulation and food supplements
https://doi.org/10.3402/qhw.v10.26226	Maigun Edhborg 2015	Mymensingh	Cohort	longitudinal study	21	Depression	Mothers’ EPDS during pregnancy 12 (6–29), Mothers’ EPDS at 2–3 months 11	Edinburgh Postnatal Depressive Scale (EPDS	N/A	Family relationship, intimate partner violence,insecurity , health
https://doi.org/10.1016/j.chiabu.2018.10.002	Md. JahirulIslam 2018		Cross-sectional survey	randomly	426	depression	35.2	EdinburghPostpartum Depression Scale (EPDS-B	N/A
https://doi.org/10.1007/s10995-017-2299-7	Pamela J. Surkan 2017	Gaibandha and Rangpur	community trial	used data from a population-based	125257	depression	depressive symptoms at 6 months postpartum (4.2%, 2,556) high depressive symptoms (3–5 symptoms) was 13.5%.	five-item scale based on items modified from the Patient Health Questionnaire (PHQ-9) and the Center for Epidemiologic Studies Depression Scale (CES-D).	N/A	physically ill in the first months postpartum,inadequate access to health care, poor overall health, and who disproportion-ately live in conditions of chronic poverty
https://www.banglajol.info/index.php/JHPN/article/view/11313	J.D. Hamadani 2012	Matlab	cross-sectional	N/A	488	postpartum depression	0.11	Edinburgh’s Postnatal Depression Scale (EPDS)	N/A
https://doi.org/10.1111/j.1469-7610.2007.01752.x	Maureen M. Black 2007	Mat-lab	double-blinded, randomized, controlled trial	by invitation	221	Depression	0.52	20-item Center for Epidemiologic Studies –Depression Scale (CESD	N/A	lower mental, motor, and Ori-entation/Engagement scores.
https://www.banglajol.info/index.php/JHPN/article/view/11310	K. Gausia 2012	Mat-lab	data from a community-based study	not randomly	546	Depression	0.121	Edinburgh Postnatal Depression Scale	N/A	negative experiences
https://doi.org/10.1007/s00737-016-0692-7	Md. Jahirul Islam 2017	Chandpur	multistage random sampling	married women	426	Depressive symptoms	150 (35.2)	Edinburgh Postpartum DepressionScale	N/A	Intimate partner violence
https://doi.org/10.4269/ajtmh.17-0083	Nona M. Jiang 2017	Dhaka	longitudinal analysis,cohort	from a list	78 weeks (N = 205),104 weeks (N = 422)	Depressive symptoms	78 weeks:108 (55.1) and 104 weeks:200 (48.2)	Edinburgh Postnatal Depression Scale (EPDS)	N/A	inflammation as an independent risk factor for impaired infant development
https://doi.org/10.1186/1471-2458-11-451	Kaniz Gausia 2011	Matlab	prospective community-based	random sample	476	Depressive symptoms	0.43	Bangla version of the Edinburgh Postnatal Depression Scale (EPDS-B)	N/A	perinatal loss, with deteriorating relationships and support from members of the marital family including their husbands
10.3329/bmrcb.v36i1.1924	Kaniz Gausia 2010	Matlab	report to editor	N/A	318	depression due to diarrhea	20% (64/318*100)	Edinburgh Postnatal Depression Scale	N/A	malnutrition, depressed mothers were at higher risk for diarrheal illness
