# Supplementary material for: Trends in the prevalence of antenatal and postnatal depression in Bangladesh: A systematic review and meta-analysis
Source: Heliyon. 2025 Jan 14;11(2):e41955. doi: 10.1016/j.heliyon.2025.e41955 (PMC11787471; doi:10.1016/j.heliyon.2025.e41955)
Supplement: Multimedia component 2 [file mmc2.xlsx]

## Sheet: Sheet1
Author, year	events	sample size	outcome	SE	VAR	W	w*es	w*(es^2)	w^2	Wv	Wv*es	Wv*(es^2)	Wv^2
Edhborg, 2011	74	720	0.102778	0.0119477	0.000142747	7005.41	720	74	4.90757e+07	87.9149	9.0357	0.928669	7729.03
Azad, 2019	148	376	0.393617	0.0323551	0.00104685	955.243	376	148	912490	81.4416	32.0568	12.6181	6632.73
Kazi Nazira Sharmin,2019	103	400	0.2575	0.0253722	0.00064375	1553.4	400	103	2.41305e+06	84.206	21.683	5.58338	7090.65
Parveen akter, 2017	18	145	0.124138	0.0292596	0.000856124	1168.06	145	18	1.36435e+06	82.7266	10.2695	1.27484	6843.69
Maigun Edhborg, 2017	208	656	0.317073	0.0219851	0.000483343	2068.92	656	208	4.28044e+06	85.359	27.065	8.5816	7286.15
Surkan, 2018	3965	31422	0.126185	0.00200395	4.01583e-06	249014	31422	3965	6.20082e+10	89.0004	11.2306	1.41713	7921.07
Gausia K, 2009	76	346	0.219653	0.0251959	0.000634836	1575.21	346	76	2.48129e+06	84.2693	18.51	4.06578	7101.31
Maureen M Black, 2009	114	222	0.513514	0.0480949	0.00231312	432.316	222	114	186897	73.8279	37.9116	19.4681	5450.56
Zarina N. Kabir, 2014	211	660	0.319697	0.0220088	0.000484389	2064.45	660	211	4.26197e+06	85.3513	27.2866	8.72343	7284.85
J.D. Hamadani 2012	87	512	0.169922	0.0182175	0.000331879	3013.15	512	87	9.07907e+06	86.477	14.6943	2.49689	7478.27
K Gausia, 2012	84	546	0.153846	0.016786	0.00028177	3549	546	84	1.25954e+07	86.8534	13.3621	2.0557	7543.51
Md. Jahirul Islam ,2017	150	426	0.352113	0.0287499	0.000826556	1209.84	426	150	1.46371e+06	82.9294	29.2005	10.2819	6877.29
Nona M. Jiang 2017	108	205	0.526829	0.0506942	0.0025699	389.12	205	108	151415	72.4544	38.1711	20.1096	5249.64
Kaniz Gausia, 2011	113	476	0.237395	0.0223322	0.000498729	2005.1	476	113	4.02042e+06	85.247	20.2372	4.80421	7267.05
Kaniz Gausia, 2010	64	320	0.2	0.025	0.000625	1600	320	64	2.56e+06	84.3392	16.8678	3.37357	7113.09
Sheikh Jamal 2020	307	591	0.519459	0.0296471	0.000878948	1137.72	591	307	1.29441e+06	82.5707	42.892	22.2806	6817.92
Total						278741	38023	5830	6.21043e+10	1334.97	370.474	128.064	111687
					v	0.0112319
	k	16
	df	15
	Q	643.297			Qv	25.2514
	I^2	97.6683			I^2v	40.5975
	es (fixed)	0.13641			es (Random)	0.277515
	Ses (fixed)	0.00189408			Ses (Random)	0.0273694
	Cl (fixed)	0.132697	0.140122		Cl (Random)	0.223871	0.331159

## Sheet: Sheet2
Author, year	events	sample size	outcome	SE	CI lower	CI upper		Rate	Cl lower	Cl upper
Edhborg, 2011	74	720	0.102778	0.0119477	0.0793603	0.126195		10.2778	2.34174	2.34174
Azad, 2019	148	376	0.393617	0.0323551	0.330201	0.457033		39.3617	6.3416	6.3416
Kazi Nazira Sharmin,2019	103	400	0.2575	0.0253722	0.20777	0.30723		25.75	4.97296	4.97296
Parveen akter, 2017	18	145	0.124138	0.0292596	0.0667891	0.181487		12.4138	5.73488	5.73488
Maigun Edhborg, 2017	208	656	0.317073	0.0219851	0.273982	0.360164		31.7073	4.30907	4.30907
Surkan, 2018	3965	31422	0.126185	0.00200395	0.122258	0.130113		12.6185	0.392775	0.392775
Gausia K, 2009	76	346	0.219653	0.0251959	0.170269	0.269037		21.9653	4.93841	4.93841
Zarina N. Kabir, 2014	211	660	0.319697	0.0220088	0.27656	0.362834		31.9697	4.31373	4.31373
J.D. Hamadani 2012	87	512	0.169922	0.0182175	0.134216	0.205628		16.9922	3.57064	3.57064
Maureen M. Black 2007	114	222	0.513514	0.0480949	0.419247	0.60778		51.3514	9.42661	9.42661
K Gausia, 2012	84	546	0.153846	0.016786	0.120946	0.186747		15.3846	3.29005	3.29005
Md. Jahirul Islam ,2017	150	426	0.352113	0.0287499	0.295763	0.408462		35.2113	5.63498	5.63498
Nona M. Jiang 2017	108	205	0.526829	0.0506942	0.427469	0.62619		52.6829	9.93606	9.93606
Kaniz Gausia, 2011	113	476	0.237395	0.0223322	0.193624	0.281166		23.7395	4.37712	4.37712
Kaniz Gausia, 2010	64	320	0.2	0.025	0.151	0.249		20	4.9	4.9
Sheikh Jamal 2020	307	591	0.519459	0.0296471	0.46135	0.577567		51.9459	5.81082	5.81082
SUM		38023	0.277515	0.027369	0.223871	0.331159		27.7515	5.3644	5.3644
