# Supplementary material for: Trends in the prevalence of antenatal and postnatal depression in Bangladesh: A systematic review and meta-analysis
Source: Heliyon. 2025 Jan 14;11(2):e41955. doi: 10.1016/j.heliyon.2025.e41955 (PMC11787471; doi:10.1016/j.heliyon.2025.e41955)
Supplement: Multimedia component 3 [file mmc3.xlsx]

## Sheet: Sheet1
Author, year	events	sample size	outcome	SE	VAR	W	w*es	w*(es^2)	w^2	Wv	Wv*es	Wv*(es^2)	Wv^2
H.E. nasreen, 2010	132	720	0.183333	0.0159571	0.00025463	3927.27	720	132	1.54235e+07	93.1209	17.0722	3.1299	8671.5
Gausia, K, 2009	119	361	0.32964	0.030218	0.00091313	1095.13	361	119	1.19932e+06	87.7406	28.9228	9.53411	7698.42
Surkan, 2018	1201	14629	0.0820972	0.00236896	5.61195e-06	178191	14629	1201	3.17521e+10	95.3315	7.82645	0.64253	9088.1
Total						183214	15710	1452	3.17687e+10	276.193	53.8214	13.3065	25458
					v	0.0104841
	k	3
	df	2
	Q	104.916			Qv	2.81842
	I^2	98.0937			I^2v	29.0382
	es (fixed)	0.0857469			es (Random)	0.194869
	Ses (fixed)	0.00233626			Ses (Random)	0.0601719
	Cl (fixed)	0.0811678	0.090326		Cl (Random)	0.076932	0.312806

## Sheet: Sheet2
Author, year	events	sample size	outcome	SE	CI lower	CI upper		Rate	Cl lower	Cl upper
H.E. nasreen, 2010	132	720	0.183333	0.0159571	0.152057	0.214609		18.3333	3.1276	3.1276
Gausia, K, 2009	119	361	0.32964	0.030218	0.270413	0.388867		32.964	5.92274	5.92274
Surkan, 2018	1201	14629	0.0820972	0.00236896	0.0774541	0.0867404		8.20972	0.464315	0.464315
SUM			0.194869	0.0601719	0.076932	0.31281		19.4869	11.7937	11.7941
